# Supplementary material for: Temporal Patterns and Intra- and Inter-Cellular Variability in Carbon and Nitrogen Assimilation by the Unicellular Cyanobacterium Cyanothece sp. ATCC 51142
Source: Front Microbiol. 2021 Feb 4;12:620915. doi: 10.3389/fmicb.2021.620915 (PMC7890256; doi:10.3389/fmicb.2021.620915)
Supplement: Supplementary file 2 [file Data_Sheet_2.XLSX]

## Sheet: N2-morning
kC (h-1)		kN (h-1)
mean	se	mean	se
0.04713	0.00195	2.9088e-05	0.00034194
0.06264	0.00171	0.0008661	0.00032481
0.06164	0.00184	0.00050929	0.00033259
0.06043	0.00157	0.00059665	0.00035689
0.05178	0.00219	-0.00029806	0.00032675
0.05049	0.00122	-0.00027625	0.00032596
0.06319	0.00104	0.00046562	0.00033001
0.06174	0.00124	-0.00079926	0.00035016
0.05588	0.00097017	0.00077869	0.00031492
0.05624	0.00082497	0.00039283	0.0003058
0.07209	0.00136	0.00014546	0.00034115
0.06551	0.00103	7.9997e-05	0.00028139
0.06015	0.00116	0.00029096	0.00033499
0.07375	0.00126	0.00023275	0.00031596
0.06588	0.00103	-0.00096622	0.00029888
0.0859	0.00141	0.0004365	0.00032519
0.07241	0.00127	0.00049473	0.00031642
0.06295	0.00106	-0.00014542	0.00032496
0.07706	0.00124	0.00046562	0.00030607
0.06705	0.00102	-0.00017449	0.0003003
0.0621	0.00102	-0.00031259	0.00031293
0.07476	0.00117	2.1816e-05	0.00028914
0.07621	0.00111	-0.00024718	0.00028819
0.0797	0.00102	-0.00037073	0.00030614
0.0689	0.00090776	0.00063305	0.00027814
0.06508	0.00107	-6.5442e-05	0.00022038
0.06574	0.00093181	-0.00046518	0.00021846
0.04344	0.00088264	0.0004365	0.00023312
0.06671	0.00091312	0.00024003	0.00022233
0.05733	0.00083448	-0.00067583	0.00021728
0.06784	0.00131	-0.00072666	0.00026976
0.07131	0.00126	0.00017455	0.00024238
0.07054	0.00071692	0.00052385	0.00017958
0.06166	0.00136	-4.3629e-05	0.00030146
0.07415	0.00117	-0.0001963	0.00023864
0.05876	0.00123	0.00080054	0.00031224
0.05353	0.00089192	0.00017455	0.00022565
0.07237	0.00089718	0.00013091	0.00018177
0.06466	0.00094604	-2.1815e-05	0.00025676
0.06816	0.00102	0.0002473	0.00021768
0.06354	0.00075346	-0.00029079	0.00018765
0.05019	0.00078626	7.9997e-05	0.00021761
0.06969	0.00104	-0.00045065	0.00022755
0.07043	0.0008961	-7.272e-06	0.00021481
0.0757	0.00105	8.727e-05	0.00020125
0.06624	0.00088572	-0.00015269	0.00021365
0.05653	0.00094006	-0.00026899	0.00022211
0.0704	0.00122	-0.00031259	0.00026969
0.06276	0.00089627	-0.00023265	0.00023746
0.07678	0.00132	-0.0001963	0.000276
0.0659	0.00103	0.00089524	0.00022459
0.05507	0.00094733	-0.00021084	0.00024539
0.0563	0.00086675	8.727e-05	0.00020816
0.08259	0.00036922	-0.0001018	0.00016358
0.08721	0.00029154	0.00044378	0.00013145
0.08246	0.00030119	-0.00029079	0.00013198
0.05686	0.00027805	0.00029823	0.00014407
0.08907	0.00031435	0.00066946	0.00013172
0.08993	0.00024554	0.00042922	0.00010386
0.09051	0.00030686	-0.0009009	0.00012688
0.08231	0.00026003	0.00038556	0.00011651
0.08732	0.00028482	1.4544e-05	0.00011839
0.08729	0.00033436	0.00022548	0.00013939
0.09967	0.00030131	8.727e-05	0.00011644
0.08954	0.00028897	0.00044378	0.00012242
0.0938	0.00037891	0.00034917	0.00015791
0.0898	0.00028362	3.6361e-05	0.00012312
0.08802	0.00024986	3.6361e-05	0.00011519
0.07462	0.0002998	7.9997e-05	0.00014168
0.06039	0.00152	-0.0001963	0.00041884
0.04997	0.00137	-0.0008283	0.00044946
0.07845	0.00181	-0.00074118	0.00048773
0.0622	0.00165	0.00059665	0.00045132
0.06985	0.00147	-7.272e-06	0.00045223
0.08258	0.00204	7.272e-06	0.00039778
0.08756	0.00213	-0.0012	0.00048583
0.0988	0.00208	0.00061849	0.00050085
0.08905	0.0019	0.00035645	0.00043451
0.04358	0.00128	-0.00118	0.00040292
0.08644	0.00155	-0.00013815	0.00039839
0.08191	0.00186	-0.00029806	0.00050756
0.08753	0.00136	0.00031279	0.00038252
0.07792	0.00149	-0.00035619	0.00040039
0.08598	0.0013	-0.0007557	0.00037357
0.08323	0.00123	-0.00113	0.00036582
0.07757	0.00129	0.00034917	0.00040656
0.0922	0.00159	-0.0007194	0.00041724
0.0599	0.00119	0.000735	0.00044962
0.09388	0.00151	-0.00013088	0.0004005
0.07299	0.00124	0.00060393	0.0004324
0.08118	0.00127	0.00037828	0.00038919
0.07987	0.00151	-0.00037799	0.00043351
0.07608	0.0014	0.00015273	0.00041222
0.05581	0.00094535	0.00053113	0.00041377
0.08661	0.0015	0.00047289	0.00037413
0.08404	0.00149	-0.00014542	0.00041125
0.08239	0.00147	-0.00095171	0.00045733
0.06109	0.00122	-0.00013815	0.00043234
0.07808	0.00152	2.9088e-05	0.00038987
0.05916	0.0014	0.00032734	0.00041659
0.06357	0.00143	-0.00131	0.00046613
0.05278	0.00117	0.00038556	0.00038003
0.07154	0.00134	0.00038556	0.00038629
0.06003	0.00125	0.00010909	0.00038396
0.0004	0.00195	0.07	0.00034194	asynchronous diazotroph
mean	SD	mean	SD	N
0.0706857	0.0147482	0.000670112	0.00684826	105

## Sheet: N2-afternoon
kC (h-1)		kN (h-1)
mean	se	mean	se
0.01371	0.00023266	-9.1645e-05	0.00020016
0.01321	0.00023027	0	0.00021185
0.00862	0.00024645	-5.8917e-05	0.00019323
0.01467	0.00027581	0.000203	0.0002003
0.01358	0.00023787	1.9641e-05	0.00019726
0.01406	0.00022381	0.00013096	0.00020341
0.01451	0.00024985	3.2735e-05	0.00019013
0.01512	0.00024857	-5.8917e-05	0.00018708
0.01498	0.00028746	0.0001899	0.00020062
0.01619	0.00033212	-4.5825e-05	0.00020378
0.01244	9.8612e-05	6.5613e-05	0.00025775
0.01613	8.8956e-05	0.00019687	0.00023224
0.01743	0.00011858	3.9367e-05	0.00026502
0.02108	0.00012675	0.00019031	0.00026013
0.01629	0.00010327	9.8424e-05	0.00024209
0.01925	8.9654e-05	0.00032817	0.00020493
0.01601	8.5272e-05	0.00017062	0.00019363
0.02155	0.00011209	1.3122e-05	0.00020615
0.02412	0.00013818	5.9052e-05	0.00022802
0.01962	0.00011532	0.00045952	0.00021945
0.0173	9.1169e-05	0.00011811	0.00019393
mean	SD	mean	SD	N
0.0161843	0.00349971	9.81005e-05	0.00013552	21

## Sheet: N2-early_night
kC (h-1)		kN (h-1)
mean	se	mean	se
0.00087641	6.5397e-05	0.1	0.00050716	P1
0.00079879	7.6634e-05	0.06897	0.00046374
0.00111	6.2678e-05	0.10694	0.00049645
0.00063716	7.0391e-05	0.05081	0.00033854
0.0007406	6.3036e-05	0.06807	0.00038788
0.00089581	5.1078e-05	0.0725	0.00029756
0.00071473	5.6831e-05	0.10889	0.00045231
0.00068887	5.9179e-05	0.05547	0.00029802
0.00084407	6.7137e-05	0.07754	0.00041374
0.00072766	5.7816e-05	0.08105	0.0003467
0.00104	4.9055e-05	0.11678	0.00041001
0.00102	5.4876e-05	0.12584	0.00044063
0.00080526	6.6223e-05	0.0704	0.00039958
0.00085053	5.6259e-05	0.10322	0.00043121
0.00066948	5.8904e-05	0.06647	0.0003266
0.00089581	5.3718e-05	0.08817	0.00034977
0.00068887	5.8391e-05	0.05496	0.00032557
0.00088288	6.8179e-05	0.08136	0.00045649
0.00088934	6.8633e-05	0.09339	0.00047629
0.00099933	7.2474e-05	0.09739	0.00053353
0.00087641	5.0745e-05	0.0923	0.00034819
0.0008376	4.5222e-05	0.08266	0.00031055
0.00108	5.6738e-05	0.11159	0.00045504
0.00099933	7.6551e-05	0.10395	0.00062889
0.00071946	1.8038e-05	0.07705	9.9877e-05
0.001	1.6386e-05	0.08982	0.00010282
0.00065516	1.7668e-05	0.05673	8.5291e-05
0.00084166	1.8746e-05	0.07638	0.0001001
0.00081593	1.4898e-05	0.07166	8.1624e-05
0.00062944	1.9994e-05	0.06435	0.00010349
0.00061658	1.6451e-05	0.05794	8.1102e-05
0.0007902	1.2832e-05	0.08074	7.4551e-05
0.00062944	1.5108e-05	0.05058	6.8046e-05
0.00073875	1.3762e-05	0.071	7.6604e-05
0.0004559	1.7818e-05	0.06606	8.2864e-05
0.00090228	6.8571e-05	0.05336	0.00037813
0.00079233	7.3593e-05	0.03413	0.00031971
0.00086994	6.2019e-05	0.02933	0.00024701
0.00115	5.7325e-05	0.07535	0.00036969
0.00113	6.6547e-05	0.03504	0.0002887
0.00104	6.5171e-05	0.05013	0.00031492
0.00126	6.7544e-05	0.0456	0.0003145
0.00111	5.8024e-05	0.06796	0.00030024
0.00109	6.3063e-05	0.08322	0.00039271
0.00114	6.8168e-05	0.06253	0.00035733
0.00125	8.2955e-05	0.05875	0.00046611
0.0008182	5.9118e-05	0.05997	0.00030265
0.00122	7.5306e-05	0.02391	0.00024016
0.0007018	6.127e-05	0.04069	0.00030503
0.00112	5.9088e-05	0.04477	0.0002748
0.00135	5.3337e-05	0.08409	0.00033909
0.00096698	4.8216e-05	0.05256	0.00025167
0.00106	5.421e-05	0.03802	0.000235
0.00107	6.8347e-05	0.08154	0.00043167
0.00060484	5.592e-05	0.02534	0.00023712
0.00113	7.1078e-05	0.03466	0.00027671
0.00139	7.8067e-05	0.04129	0.00036501
0.00104	5.8795e-05	0.05662	0.00031468
0.00092816	6.4158e-05	0.05473	0.00033175
0.00076447	1.7462e-05	0.06078	8.6101e-05
0.00086096	1.7081e-05	0.0565	8.1155e-05
0.00080307	1.345e-05	0.0441	5.6277e-05
0.00079663	1.5167e-05	0.03007	5.1697e-05
0.00087383	1.6406e-05	0.03552	5.776e-05
0.00065516	2.15e-05	0.03791	8.1259e-05
0.00149	6.2127e-05	0.00135	0.00016797	P2
0.00080526	6.2343e-05	0.00109	0.00018271
0.00076646	7.1001e-05	0.0014	0.00017062
0.00096051	6.1376e-05	0.00128	0.00014001
0.00095404	6.897e-05	0.00164	0.00019304
0.00179	6.6873e-05	0.00128	0.00018539
0.00078586	6.0988e-05	0.00102	0.00015926
0.00101	7.28e-05	0.00017	0.0001938
0.00127	4.8953e-05	0.0015	0.00015352
0.00123	5.4373e-05	0.00122	0.00014523
0.00078377	2.7316e-05	0.00167	5.9523e-05
0.00071303	1.8096e-05	0.00148	4.0503e-05
0.00067445	1.9797e-05	0.00108	4.7016e-05
mean	SD	mean	SD	N
0.000917737	0.00022941	0.0558421	0.033047	78

## Sheet: N2-late_night
kC (h-1)		kN (h-1)
mean	se	mean	se
0.00050412	7.7114e-05	0.00474	0.00015177	P1
0.00051006	0.00012735	0.00461	0.0002548
0.00054397	5.7343e-05	0.01556	0.00016831
0.00092298	0.00019624	0.00877	0.00038314
0.00069309	7.6926e-05	0.01049	0.00017276
0.00155	0.00011985	-3.225e-06	0.00020209	P2
0.00105	0.00013722	-0.00048642	0.00023677
0.0014	8.1518e-05	0.00026833	0.00013969
0.00051661	0.00016808	-0.00017409	0.0003022
0.0005821	0.00011836	-6.4494e-05	0.00020335
0.00021411	8.7339e-05	0.0003533	0.00014131	inactive
0.00020093	6.8021e-05	7.919e-05	0.00012224
8.8912e-05	8.1158e-05	-6.9265e-05	0.00013138
4.2804e-05	6.8692e-05	0.00016832	0.00012025
0.00039877	6.8551e-05	0.0001287	0.00012389
0.00020093	6.6176e-05	0.00030373	0.00012059
0.00030642	6.7662e-05	0.00026739	0.0001251
0.00036578	6.1349e-05	0.00019803	0.00011241
0.00029323	6.0245e-05	0.00016501	0.0001179
0.00021411	5.3827e-05	0.00016501	0.00010849
0.00014821	5.9286e-05	8.579e-05	0.00011267
0.00017457	6.2417e-05	0.00022115	0.00010684
0.0001548	6.2569e-05	8.579e-05	0.0001162
0.00029982	5.7042e-05	0.00025088	0.0001087
0.00012844	5.9411e-05	2.3094e-05	0.00010931
0.00045155	6.2768e-05	8.9091e-05	0.00012169
0.00022071	6.0487e-05	0.00037974	0.00011023
0.00039877	6.0877e-05	0.00029052	0.00010906
0.00028004	6.5642e-05	0.00030703	0.00011769
0.00038557	5.6724e-05	0.00023436	0.00011111
0.0002273	4.71e-05	4.2891e-05	9.4534e-05
0.00026685	5.5984e-05	0.00020464	0.00010515
0.00016139	6.8535e-05	0.00023106	0.00011814
0.00026685	5.371e-05	0.00023436	0.00010516
0.00026026	5.8561e-05	8.9091e-05	0.00011558
0.00028664	5.3095e-05	0.00033677	0.00010231
0.00026685	5.4119e-05	8.579e-05	9.9736e-05
0.00036578	5.3129e-05	3.9591e-05	0.0001078
0.00025367	4.9507e-05	0.00019473	9.8965e-05
0.00026026	5.3721e-05	0.00024097	0.0001052
0.00049776	5.8676e-05	0.0001386	0.00012376
0.00021411	5.2898e-05	0.00038635	9.6118e-05
0.00027345	7.0486e-05	0.00021454	0.00012975
0.00024048	6.7046e-05	0.00010559	0.00012714
0.00041856	5.8053e-05	0.00019143	0.00011802
0.00027345	5.9105e-05	0.00011219	0.00011289
0.00025367	6.4894e-05	0.000274	0.00012114
0.00021411	7.0728e-05	0.00044916	0.0001226
0.00023389	5.0187e-05	0.000132	9.8604e-05
0.00026685	7.378e-05	0.00030043	0.00014032
0.00024048	5.4144e-05	0.00011219	0.00010889
0.00021411	5.9193e-05	0.00025088	0.00011088
0.00025367	5.7702e-05	0.00010889	0.00011394
0.00014821	6.629e-05	5.6089e-05	0.00011813
0.00039217	6.1449e-05	0.00023106	0.00011731
0.00031961	5.6362e-05	0.00018482	0.00011877
0.00035918	7.2231e-05	0.00045577	0.00012555
0.00016139	5.9731e-05	0.00020794	0.00010779
0.00034599	7.4535e-05	0.0003566	0.0001351
0.00020752	6.3245e-05	0.00025418	0.00011756
0.00026685	6.4259e-05	0.00022445	0.00011903
0.00023389	8.1415e-05	0.00025088	0.00015538
0.00031961	7.2151e-05	0.00038635	0.00012673
0.00017457	5.4265e-05	0.00025748	0.00010227
0.00014821	5.3414e-05	0.00021454	9.8909e-05
4.9391e-05	6.4986e-05	0.00032686	0.00011466
0.00026685	5.5905e-05	0.00024757	0.00010969
0.00024708	6.1866e-05	0.0002806	0.00011272
0.00016798	5.8303e-05	0.0001287	0.00011131
0.0002273	5.6356e-05	0.0001254	0.00010976
0.00051661	0.00014405	-0.00010318	0.00023709
0.00019602	0.00013866	-0.00026751	0.00020524
0.00022217	9.173e-05	-0.00029328	0.00015384
0.00035298	0.00013327	-4.8372e-05	0.00022445
9.7987e-05	0.00011311	-4.5148e-05	0.00020166
0.00030719	0.00011623	-0.0002965	0.00020443
3.2657e-05	0.00013508	-0.00017731	0.0002381
0.00011759	0.00010181	-0.00012897	0.00018349
0.00013066	0.00012894	-0.0001064	0.00021452
0.00021564	0.0001301	-0.00023208	0.00024029
0.0001372	0.00010293	-0.00018053	0.00018979
0.00037915	0.00010783	-0.00014508	0.00019009
0.00024833	0.00012476	-0.00024497	0.00021808
0.00024833	0.00011672	-0.00018698	0.00020245
0.00022217	0.00011239	-0.00014831	0.0002003
0.00039224	0.00014213	-0.0001612	0.00025526
0.00049696	0.0001094	-0.00017086	0.00018858
0.00027449	0.00011137	-0.00049929	0.00019998
0.00038569	0.00010214	-0.00018698	0.00017822
0.00015027	0.00016758	-0.00012574	0.00031059
0.00033989	0.00012456	-0.00015797	0.00022833
0.00016988	0.00011824	-0.00039309	0.00021525
0.00034644	0.00010559	-9.6733e-05	0.00019219
0.00041187	0.00013089	-0.00024819	0.00022281
0.00040533	0.00012427	-0.00040275	0.00021714
0.00029411	0.00011394	2.5803e-05	0.00020683
0.00018949	0.00011989	-6.45e-06	0.00020528
0.00027449	0.0001185	-0.00018698	0.00020606
0.00021564	9.4342e-05	-9.9957e-05	0.00016328
0.00024833	0.00012208	-0.00012574	0.00022047
9.1453e-05	0.0001097	-0.00018053	0.00020893
0.00034644	0.00012286	2.2578e-05	0.00021873
0.00013066	0.0001077	-0.00038343	0.00018275
0.00023525	9.8144e-05	4.5158e-05	0.00018294
0.00049042	0.00012446	-0.00024497	0.00020909
0.00026141	0.0001338	2.9029e-05	0.00024177
0.00033335	0.00015301	-6.45e-06	0.00027762
0.00032681	0.00014725	9.0327e-05	0.000244
0.00032681	0.0001186	-0.00042206	0.00019648
4.5721e-05	0.00012771	0.00012905	0.00022988
0.00025487	9.1811e-05	-0.00028362	0.00016406
0.00010452	0.00011579	-0.00010318	0.00019902
0.00026795	0.00014191	-0.0002965	0.00025036
0.00026141	0.00012641	-0.00014508	0.00021661
0.00026141	0.00014563	-0.0002965	0.00025097
0.00020256	0.00013964	-0.00014186	0.00023453
0.00038041	8.4096e-05	0.0004076	0.00014792
0.00016573	8.0495e-05	0.00020204	0.00014647
0.00028664	6.0705e-05	0.00174	0.00010738
0.00039217	6.7295e-05	0.00184	0.00014733
0.00029982	4.262e-05	0.00353	8.5891e-05
0.00031301	5.5318e-05	0.0034	0.00011687
0.00041187	0.00014496	0.00119	0.00022897
0.00022871	0.00011749	0.00208	0.00023226
0.00032835	0.00010184	0.00126	0.00016487
mean	SD	mean	SD	N
0.000306042	0.000210538	0.000512986	0.00197484	125

## Sheet: N2-day+night
kC (h-1)		kN (h-1)
mean	se	mean	se
0.00397	9.7516e-05	0.00424	7.407e-05	P3
0.00386	7.5699e-05	0.00579	6.0198e-05
0.00367	5.7175e-05	0.00423	4.7652e-05
0.00403	6.9184e-05	0.0018	4.074e-05
0.00396	6.5683e-05	0.0034	4.3712e-05
0.00362	9.796e-05	0.00368	6.8119e-05
0.00335	5.8943e-05	0.00269	4.8113e-05
0.00401	6.7697e-05	0.0034	4.705e-05
0.00427	7.1289e-05	0.00177	4.3463e-05
0.00309	6.3758e-05	0.00162	4.9731e-05
0.00373	6.8481e-05	0.00061733	3.6314e-05
0.00353	5.6802e-05	0.00373	4.6508e-05
0.00367	5.2666e-05	0.00492	4.9381e-05
0.00411	5.4964e-05	0.00428	4.7918e-05
0.00312	6.2362e-05	0.00543	6.682e-05
0.00404	6.8472e-05	0.00569	6.4187e-05
0.00402	6.0562e-05	0.0057	6.1037e-05
0.0032	8.7189e-05	0.0014	5.2564e-05
0.0037	5.2861e-05	0.00509	4.9651e-05
0.00419	7.3866e-05	0.00485	5.8675e-05
0.00416	6.1913e-05	0.00538	6.3182e-05
0.00392	6.4284e-05	0.00364	5.2837e-05
0.00358	6.3329e-05	0.00428	5.7475e-05
0.00324	6.5053e-05	0.00531	6.3691e-05
0.00345	5.1107e-05	0.00273	4.0835e-05
0.00281	5.2012e-05	0.00201	4.2169e-05
0.0033	5.6197e-05	0.00359	4.6687e-05
0.003	6.6035e-05	0.00337	6.6045e-05
0.00424	6.8764e-05	0.00519	6.2618e-05
0.00282	5.4155e-05	0.00454	6.0266e-05
0.00369	5.6929e-05	0.00309	4.8941e-05
0.00412	6.5956e-05	0.00339	5.5222e-05
0.00298	6.4735e-05	0.00224	5.5762e-05
0.00316	7.2097e-05	0.00525	7.8899e-05
0.00335	6.4285e-05	0.00423	6.2846e-05
0.00339	6.759e-05	0.00364	5.8042e-05
0.00361	5.4004e-05	0.00592	6.2791e-05
0.0042	5.8146e-05	0.0053	5.4707e-05
0.00355	5.7361e-05	0.00315	4.6605e-05
0.00284	6.526e-05	0.00107	4.6717e-05
0.00321	6.0138e-05	0.00492	6.3349e-05
0.00323	5.4705e-05	0.00325	5.0136e-05
0.00298	5.1341e-05	0.0009703	3.8011e-05
0.00294	6.9294e-05	0.00174	5.0051e-05
0.00336	5.7052e-05	0.00686	6.1438e-05
0.00339	7.2975e-05	0.0032	5.8167e-05
0.00262	9.4164e-05	0.00264	6.4385e-05
0.00347	8.3732e-05	0.0025	5.7481e-05
0.00293	8.9974e-05	0.00546	9.5535e-05
0.00353	6.8289e-05	0.00397	6.5437e-05
0.00356	6.0027e-05	0.0048	7.1528e-05
0.00421	5.3798e-05	0.00445	5.5197e-05
0.00287	5.7772e-05	0.00205	5.2013e-05
0.00393	5.0717e-05	0.00416	5.2296e-05
0.00408	5.5617e-05	0.00472	7.4073e-05
0.00429	4.9687e-05	0.00481	5.6615e-05
0.00304	8.1802e-05	0.00478	7.6312e-05
0.00383	5.5702e-05	0.00176	4.531e-05
0.00469	5.3986e-05	0.00326	5.562e-05
0.00333	6.6762e-05	0.0009726	4.7228e-05
0.0038	6.0154e-05	0.00336	6.2313e-05
0.00368	6.0607e-05	0.00262	6.3068e-05
0.00285	8.5622e-05	0.00444	7.821e-05
0.00419	5.2739e-05	0.0051	5.8708e-05
0.00476	8.9658e-05	0.00467	8.02e-05
0.00558	5.4388e-05	0.00571	6.063e-05
0.00399	5.3347e-05	0.00178	4.4231e-05
0.00369	8.8142e-05	0.00261	6.2872e-05
0.00363	7.4351e-05	0.00275	5.9715e-05
0.00403	6.7155e-05	0.00154	5.3979e-05
0.00446	4.8376e-05	0.00358	5.0395e-05
0.00452	6.051e-05	0.00446	6.4669e-05
0.00411	7.0083e-05	0.00483	6.245e-05
0.00345	6.707e-05	0.00501	6.8411e-05
0.00421	4.505e-05	0.00389	4.9207e-05
0.00404	4.196e-05	0.00242	3.9609e-05
0.00482	5.5488e-05	0.00436	5.6385e-05
0.00392	5.0062e-05	0.00486	5.4462e-05
0.00421	5.6663e-05	0.00578	6.4372e-05
0.005	6.1821e-05	0.002	4.8123e-05
0.00407	7.9783e-05	0.00507	7.872e-05
0.00372	0.00010773	0.00435	8.3004e-05
0.00526	6.1308e-05	0.00518	6.1074e-05
0.00464	6.1749e-05	0.00294	5.1048e-05
0.00363	5.1657e-05	0.00482	7.0857e-05
0.00487	6.2573e-05	0.00208	4.6953e-05
0.00347	7.0305e-05	0.00383	6.2642e-05
0.00374	8.8056e-05	0.00176	6.1958e-05
0.00361	4.0308e-05	0.00533	6.1144e-05
0.00305	5.8275e-05	0.00302	6.4547e-05
0.00422	0.00111	0.00201	0.00083985
0.00476	5.524e-05	0.00465	5.8512e-05
0.00378	5.7812e-05	0.00262	5.754e-05
0.00444	5.5602e-05	0.0051	5.9852e-05
0.00341	5.4603e-05	0.00551	7.7023e-05
0.00343	4.879e-05	0.00178	4.9825e-05
0.00377	6.1978e-05	0.00385	7.4049e-05
0.00354	5.3652e-05	0.00013393	3.5429e-05	P4
0.00364	6.8819e-05	0.00020281	4.2732e-05
0.00214	3.9651e-05	7.078e-06	3.3564e-05
0.0038	9.1695e-05	9.9176e-05	3.9979e-05
0.00338	6.1094e-05	-5.5428e-05	3.9299e-05
0.00259	6.0869e-05	-0.00013881	4.525e-05
0.00448	5.7745e-05	8.4792e-05	3.6713e-05
0.00324	5.6216e-05	0.00024247	3.6373e-05
0.00394	6.2876e-05	0.00029443	3.913e-05
0.00607	5.8226e-05	-0.00013387	3.2191e-05
0.00341	5.8016e-05	0.0002126	4.3048e-05
0.00436	7.1777e-05	0.00018844	4.6446e-05
0.00326	5.2163e-05	4.5094e-05	3.937e-05
0.0041	5.8881e-05	-0.00012469	3.9733e-05
0.00326	4.383e-05	-0.00014022	3.7574e-05
mean	SD	mean	SD	N
0.00375054	0.000628602	0.00324561	0.00182257	112

## Sheet: N2-early_night_cyanophicin
kC (h-1)		kN (h-1)
mean	se	mean	se
0.0033	0.000262	0.631	0.0131	P1, cells on filter
0.00244	0.000307	0.281	0.00466
0.00291	0.000335	0.0842	0.00192
0.00175	0.000355	0.251	0.00621
0.00278	0.000377	0.343	0.00784
0.00338	0.00035	0.359	0.00731
0.00228	0.000203	0.363	0.00512
0.00133	0.000364	0.0881	0.00206
0.00246	0.000287	0.305	0.00552
0.00116	0.000417	0.202	0.00439
0.00254	0.000294	0.239	0.0036
0.00282	0.000313	0.326	0.00546
0.00322	0.000297	0.503	0.0103
0.00141	0.000324	0.273	0.00604
0.00483	0.000474	0.338	0.00901
0.00459	0.000472	0.725	0.0302
0.00212	0.000381	0.167	0.00319
0.00322	0.000364	0.0901	0.00204
0.00176	0.000338	0.424	0.00989
0.00203	0.000398	0.172	0.00354
0.00271	0.000368	0.183	0.00336
0.00244	0.000342	0.392	0.00822
0.00225	0.000403	0.201	0.00452
0.000488	0.000339	0.097	0.00232
0.000803	0.000376	0.148	0.0031
0.00357	0.000327	0.0323	0.00125
0.00225	0.000272	0.127	0.0019
0.00311	0.000464	0.367	0.00822
0.00354	0.000259	0.391	0.00647
0.00168	0.000507	0.282	0.00936
0.00184	0.000232	0.0985	0.00156
0.00172	0.000441	0.37	0.00943
0.00181	0.000431	0.287	0.00729
0.00258	0.000361	0.34	0.00685
0.00325	0.000392	0.407	0.00972
0.00256	0.000263	0.308	0.00445
0.00112	0.000289	0.2	0.00409
0.00456	0.0004	0.405	0.00864
0.00335	0.000366	0.0424	0.00144
0.000983	0.000387	0.213	0.00488
0.00108	0.000269	0.178	0.003
0.00229	0.000372	0.113	0.00339
0.00399	0.000392	0.368	0.00803
0.00375	0.000278	0.095	0.00161
0.00302	0.000409	NaN	0.0782
0.00419	0.000364	0.244	0.00389
0.00307	0.000459	0.0973	0.00295
0.00208	0.000217	0.178	0.00209
0.00201	0.000234	0.12	0.00157
0.0033	0.00029	0.225	0.003
0.00348	0.000342	0.109	0.00215
0.00136	0.000174	0.289	0.00288
0.00284	0.000289	0.178	0.00247
0.00387	0.000383	0.202	0.00368
0.00573	0.000396	0.114	0.00254
0.00246	0.000327	0.492	0.0105
0.00184	0.000383	0.316	0.00741
0.00241	0.000313	0.116	0.00208
0.00214	0.00032	0.61	0.016
0.00154	0.000282	0.101	0.00179
0.00276	0.000476	0.305	0.00792
0.00112	0.000424	0.172	0.00391
0.00495	0.000349	0.212	0.00335
0.00322	0.000255	0.101	0.00153
0.00258	0.000324	0.255	0.00393
0.00402	0.00039	0.126	0.00243
0.00114	0.000389	0.305	0.00701
0.00103	0.000284	0.189	0.00299
0.00199	0.000286	0.342	0.00682
0.00245	0.000473	0.238	0.00588
0.00299	0.000384	0.16	0.00304
0.00194	0.000183	0.156	0.00146
0.00361	0.000265	0.306	0.00392
0.00242	0.000415	0.347	0.00767
0.00144	0.00023	0.365	0.00774
0.00355	0.000358	0.232	0.00387
0.00637	0.000409	0.261	0.00498
0.00218	0.000284	0.242	0.00385
0.00149	0.000307	0.348	0.00907
0.00357	0.000352	0.105	0.00193
0.00298	0.000338	0.349	0.00612
0.00209	0.000294	0.372	0.00774
0.000629	0.000356	0.166	0.00322
0.00147	0.000268	0.18	0.00255
0.00112	0.000418	0.229	0.00526
0.00286	0.000304	0.167	0.00245
0.00234	0.000424	0.336	0.00686
0.00271	0.000419	0.101	0.00255
0.00293	0.000421	0.246	0.0054
0.00203	0.000269	0.171	0.00257
0.00193	0.000258	0.276	0.00362
0.00231	0.000277	0.161	0.00225
0.00736	0.000502	0.155	0.00327
0.00354	0.000297	0.174	0.00368
0.00327	0.000235	0.224	0.00264
0.00246	0.000272	0.285	0.00411
0.00178	0.000266	0.234	0.00349
0.000353	0.0004	0.079	0.00221
0.00223	0.000323	0.149	0.0029
0.00412	0.000375	0.0885	0.00175
0.00252	0.000497	0.132	0.00491
0.00328	0.000382	0.175	0.00368
0.00293	0.000208	0.298	0.00385
0.0039	0.000333	0.353	0.00556
0.00123	0.000296	0.175	0.00298
0.00446	0.000439	0.246	0.00542
0.00344	0.00036	0.249	0.00517
0.0035	0.000429	0.26	0.00513
0.00487	0.000337	0.242	0.00379
0.00328	0.000425	0.0303	0.00131
0.00361	0.000478	0.236	0.00553
0.00328	0.000441	0.222	0.00577
0.00521	0.000343	0.112	0.00167
0.00551	0.000352	0.116	0.00184
0.00409	0.000441	0.2	0.00384
0.00282	0.00037	0.369	0.00695
0.004	0.000404	0.283	0.00526
0.00461	0.000402	0.116	0.00225
0.00609	0.000477	0.278	0.00549
0.00247	0.000343	0.36	0.00638
0.00272	0.000221	0.488	0.00664
0.00666	0.000462	0.0622	0.00168
0.00361	0.000369	0.203	0.00396
0.00628	0.000403	0.0836	0.00202
0.00309	0.00043	0.552	0.0159
0.00138	0.000287	0.544	0.0108
0.00306	0.000475	0.558	0.0221
0.0032	0.000433	0.253	0.0054
0.00079	0.000306	0.145	0.00243
0.00311	0.000475	0.142	0.00393
0.00512	0.000412	0.14	0.00289
0.00311	0.000365	0.223	0.00453
0.0027	0.000455	0.161	0.00335
0.0025	0.000343	0.77	0.029
0.00363	0.00027	0.589	0.0121
0.00201	0.000335	0.443	0.0078
0.00365	0.000454	0.916	0.0613
0.0048	0.000529	NaN	0.0583
0.00481	0.000454	0.163	0.00342
0.000752	0.000322	0.111	0.00252
0.00309	0.000451	0.681	0.026
0.00315	0.000278	0.395	0.0063
0.003	0.00027	0.625	0.0121
0.00276	0.000319	0.377	0.00633
0.00116	0.000256	0.112	0.00192
0.00413	0.000311	0.13	0.002
0.0031	0.000379	1	0.066
0.00178	0.000247	0.248	0.00343
0.00296	0.000366	0.825	0.0315
0.00326	0.000384	0.636	0.0212
0.000282	0.000257	0.108	0.00204
0.00392	0.000248	0.566	0.0087
0.000552	0.000391	0.141	0.00303
0.00154	0.000472	0.307	0.00728
0.00237	0.000375	0.195	0.00408
0.0036	0.000421	0.447	0.009
0.00311	0.000366	0.489	0.0102
0.00212	0.000209	0.185	0.00215
0.00324	0.000322	0.487	0.00909
0.00295	0.00026	0.731	0.0156
0.00232	0.00033	0.276	0.00496
0.00294	0.000268	0.302	0.00422
0.005	0.000459	0.449	0.0116
0.00336	0.000366	0.432	0.00925
0.00346	0.000319	0.315	0.00496
0.00507	0.000251	0.249	0.00262
0.0032	0.000392	0.167	0.0039
0.00328	0.000286	0.372	0.00586
0.00313	0.000384	0.327	0.00632
0.00209	0.000315	0.244	0.00407
0.00374	0.000322	0.134	0.00218
0.00268	0.000282	0.248	0.00351
0.00255	0.000353	0.139	0.00276
0.00154	0.000389	0.15	0.0036
0.00603	0.000357	0.582	0.0131
0.00541	0.000406	0.113	0.00222
0.000443	0.000353	0.0715	0.00218
0.00203	0.000381	0.267	0.00583
0.000797	0.00036	0.188	0.0038
0.00503	0.0004	0.378	0.00743
0.00336	0.000436	0.307	0.0071
0.00281	0.00036	0.239	0.00404
0.00351	0.000464	0.12	0.0032
0.00181	0.00037	0.072	0.0021
0.00372	0.000365	0.103	0.00234
0.00102	0.00038	0.124	0.00331
0.0041	0.000518	0.317	0.00876
0.00324	0.000322	0.225	0.00394
0.00328	0.000385	0.306	0.00676
0.00379	0.000352	0.124	0.0023
0.00346	0.000287	0.363	0.00559
0.00336	0.000414	0.126	0.00327
0.0028	0.000455	0.124	0.00298
0.00363	0.000442	0.155	0.00386
0.00205	0.000366	0.23	0.00503
0.00252	0.000418	0.164	0.00454
0.00227	0.00028	0.179	0.00268
0.00278	0.000362	0.193	0.00344
0.00212	0.000404	0.384	0.0106
0.00159	0.000315	0.204	0.0039
0.00291	0.000389	0.0536	0.00208
0.00278	0.000404	0.348	0.00774
0.00163	0.000404	0.119	0.00304
0.000379	0.000279	0.195	0.0032
0.000437	0.000491	0.181	0.00635
0.00315	0.000391	0.0948	0.00287
0.00319	0.000437	0.279	0.00666
0.0037	0.000266	0.342	0.00448
0.00298	0.000421	0.12	0.00315
0.00335	0.00026	0.0714	0.00156
0.00409	0.000345	0.0933	0.00181
0.00177	0.000351	0.24	0.00373
0.00514	0.000325	0.115	0.0022
0.00368	0.000355	0.621	0.0166
0.00343	0.000252	0.135	0.00221
0.00503	0.000335	0.0849	0.00158
0.00238	0.000312	0.307	0.00525
0.00197	0.00024	0.0888	0.00166
0.00233	0.000264	0.309	0.00446
0.00433	0.000457	0.793	0.0364
0.00243	0.00031	0.351	0.00583
0.00333	0.000346	0.0991	0.00237
0.00352	0.00031	0.549	0.0121
0.00266	0.000341	0.441	0.00905
0.00114	0.000239	0.206	0.00291
0.00356	0.000333	0.444	0.00955
0.00127	0.000366	0.274	0.00588
0.00339	0.000277	0.187	0.00319
0.00349	0.000274	0.162	0.0023
0.00231	0.0003	0.237	0.00359
0.00248	0.000338	0.164	0.00312
0.00088	0.000339	0.224	0.00449
0.00151	0.000222	0.242	0.00332
0.0035	0.000368	0.39	0.00782
0.00088	0.000369	0.216	0.00469
0.00248	0.000366	0.33	0.00615
0.00378	0.000365	0.416	0.00871
0.00341	0.00033	0.525	0.0122
0.00174	0.000311	0.222	0.00353
0.00188	0.000453	0.252	0.00562
0.00261	0.000319	0.315	0.00557
0.00267	0.000266	0.468	0.00971
0.00136	0.000243	0.177	0.00237
0.00188	0.000218	0.17	0.00196
0.00192	0.000239	0.266	0.00351
0.000604	0.000211	0.208	0.00264
0.000417	0.000198	0.303	0.00683
0.00291	0.000226	0.352	0.00481
0.00276	0.00029	0.437	0.00801
0.00209	0.000166	0.307	0.00293
0.00485	0.000298	0.209	0.00332
0.00299	0.000305	0.399	0.00727
0.00277	0.000288	0.364	0.00599
0.00232	0.000196	0.334	0.00395
0.00271	0.000281	0.445	0.00821
0.00198	0.00021	0.253	0.00326
0.00392	0.000394	0.388	0.0101
0.00192	0.000234	0.301	0.00402
0.00205	0.000295	0.393	0.00776
0.00267	0.000338	0.474	0.0103
0.00204	0.000131	0.155	0.00234	P1, cells TEM sections
0.00181	0.000249	0.0937	0.00355
0.00304	0.000332	0.0968	0.00364
0.00518	0.000262	0.0794	0.00243
0.0048	0.000308	0.0809	0.0028
0.00158	0.00021	0.0503	0.00209
0.00612	0.00034	0.0694	0.00274
0.00241	0.000256	0.0686	0.00301
0.00215	0.000305	0.0626	0.00337
0.00213	0.000423	0.167	0.00349
0.00152	0.001	0.163	0.00697
0.00269	0.000761	0.212	0.00733
0.00207	0.000612	0.247	0.00714
0.00243	0.000873	0.119	0.00587
0.00351	0.00145	0.166	0.00984
0.00713	0.00234	0.0856	0.00722
0.0026	0.00238	0.0814	0.00947
0.00417	0.00177	0.0673	0.00617
0.00432	0.00152	0.219	0.0118
0.00776	0.000529	0.0094	0.00115	P2, cells on filter
0.0033	0.00048	0.00312	0.00133
0.00752	0.000382	0.00377	0.000818
0.00838	0.000472	0.00541	0.000899
0.0035	0.0003	0.00328	0.000593
0.00457	0.000438	0.00429	0.000842
0.00416	0.000474	0.00626	0.00129
0.00665	0.000489	0.00362	0.000856
0.0038	0.00038	0.00489	0.000743
0.00551	0.000425	0.00299	0.000771
0.0033	0.000371	0.00553	0.000927
0.00494	0.000364	0.00578	0.000705
0.00743	0.000325	0.00501	0.000666
0.00332	0.000504	0.00695	0.00124
0.00536	0.000415	0.00604	0.000942
0.00668	0.000478	0.0087	0.00125
0.00499	0.000409	0.00337	0.000679
0.00336	0.000435	0.0094	0.00113
0.00887	0.000621	0.008	0.00128
0.00354	0.000291	0.00357	0.00072
0.00591	0.000508	0.0092	0.00138
0.00449	0.00043	0.00366	0.000771
0.00689	0.000334	0.00328	0.000678
0.00311	0.000424	0.00331	0.00103
0.00402	0.00039	0.00344	0.000971
0.00636	0.000551	0.00794	0.0012
0.00591	0.000369	0.00347	0.0008
0.00547	0.000412	0.00518	0.00112
0.00487	0.000432	0.00333	0.000887
0.00478	0.000516	0.00192	0.00118
0.00439	0.000425	0.0091	0.00107
0.00785	0.000377	0.00564	0.000747
mean	SD	mean	SD	N
0.00310157	0.00152162	0.235582	0.172742	311

## Sheet: NO3-morning
kC (h-1)		kN (h-1)
mean	se	mean	se
0.04181	0.00030983	0.10164	0.00055369
0.03256	0.0002194	0.13754	0.00053265
0.04242	0.00023144	0.21149	0.00067483
0.02534	0.00017658	0.0693	0.00032566
0.03882	0.00021474	0.07971	0.00039366
0.03841	0.00018967	0.2072	0.00059521
0.03719	0.00019374	0.13233	0.00046872
0.0349	0.00017278	0.11484	0.00035389
0.0459	0.00020499	0.17019	0.00046839
0.02977	9.5621e-05	0.14175	0.00022014
0.03568	0.00011294	0.14638	0.00023895
0.03574	0.00010894	0.15577	0.00023963
0.03232	9.9375e-05	0.08826	0.00015925
0.03811	0.00010988	0.11602	0.00019624
0.03468	0.00010716	0.15498	0.00023649
0.03695	0.00011968	0.11858	0.00021467
0.04345	0.00012851	0.15705	0.00027014
0.03003	0.00020391	0.08252	0.00036645
0.03868	0.00022791	0.16283	0.00055718
0.02613	0.00016536	0.11257	0.0003714
0.03011	0.00020749	0.11284	0.00044255
0.02223	0.00017199	0.14851	0.00048365
mean	SD	mean	SD	N
0.0350559	0.00607454	0.132832	0.0378698	22

## Sheet: NO3-afternoon
kC (h-1)		kN (h-1)
mean	se	mean	se
0.01822	4.278e-05	0.05531	0.00017217
0.01818	4.9523e-05	0.05691	0.00019767
0.01611	4.9757e-05	0.05108	0.00019106
0.01698	5.8462e-05	0.05538	0.00021086
0.02158	4.9428e-05	0.06167	0.00017736
0.01726	5.5701e-05	0.06316	0.00022002
0.01794	6.5153e-05	0.05339	0.00020909
0.01959	8.006e-05	0.05651	0.00022005
0.01878	6.0898e-05	0.06207	0.00022273
0.01963	7.1265e-05	0.06465	0.00021248
0.01617	5.4961e-05	0.05818	0.00021629
0.02179	8.5573e-05	0.05831	0.00022272
0.0177	4.9364e-05	0.06046	0.00019916
0.01436	5.1394e-05	0.0425	0.00018443
0.01469	7.0586e-05	0.06752	0.00034083
0.0147	9.6087e-05	0.05544	0.00036777
0.01832	0.00011278	0.04625	0.00036175
0.01654	8.1659e-05	0.03764	0.00027525
0.01823	8.6194e-05	0.05491	0.00032767
0.02189	0.00015622	0.05213	0.00053812
0.02035	0.00015002	0.04996	0.000528
0.02367	0.00016676	0.04683	0.00053526
0.02156	0.00024127	0.05345	0.00101
0.01265	0.00016436	0.06323	0.00090515
0.01595	0.00018033	0.05095	0.00079369
0.01697	0.00021046	0.03663	0.00078543
0.01573	0.00013512	0.05115	0.00062514
0.01655	0.00014625	0.05999	0.00070363
0.01496	0.00014078	0.05778	0.00075455
0.01251	0.0001525	0.05332	0.00075347
mean	SD	mean	SD	N
0.017652	0.0027631	0.0545587	0.00740255	30

## Sheet: NO3-night
kC (h-1)		kN (h-1)
mean	se	mean	se
9.0464e-05	1.8601e-05	0.00315	5.4617e-05
0.00010501	1.5961e-05	0.00733	5.8887e-05
0.00012926	1.3583e-05	0.00669	4.6777e-05
0.00022145	1.4482e-05	0.01578	7.106e-05
0.00034935	1.8646e-05	0.0262	0.00011771
0.00013411	1.4473e-05	0.01141	6.1251e-05
0.00024249	1.6605e-05	0.01274	6.485e-05
0.00016645	1.566e-05	0.00894	5.4869e-05
0.00026838	1.408e-05	0.02077	7.4252e-05
0.00024572	1.4752e-05	0.02074	7.8624e-05
0.00022145	1.6046e-05	0.01297	6.7934e-05
0.00013572	1.2225e-05	0.00706	4.0135e-05
0.00019718	1.519e-05	0.01184	6.2142e-05
0.00023439	1.5901e-05	0.01859	7.8544e-05
0.00021821	1.3066e-05	0.02037	7.188e-05
0.0002522	1.6218e-05	0.01834	8.0697e-05
0.00040931	1.6971e-05	0.04277	0.00014495
0.00016645	1.3858e-05	0.00847	5.0896e-05
0.00027162	1.4197e-05	0.02011	7.4512e-05
0.00017292	1.4089e-05	0.00878	4.9833e-05
0.00020203	1.2732e-05	0.01272	5.4763e-05
0.00016968	1.4245e-05	0.01137	5.7342e-05
0.00025381	1.5041e-05	0.01369	6.5719e-05
0.00020042	1.3342e-05	0.01644	6.6124e-05
0.00017453	1.2248e-05	0.01538	6.0257e-05
0.00018424	1.1101e-05	0.00998	4.4434e-05
0.00013572	9.373e-06	0.00925	4.1325e-05
0.0002522	1.1524e-05	0.01995	6.8032e-05
0.00029429	1.0665e-05	0.02267	6.7667e-05
0.00022954	9.238e-06	0.01566	5.0232e-05
0.0001713	9.118e-06	0.01013	4.4633e-05
9.689e-06	1.2388e-05	0.00268	4.5111e-05
0.00018586	8.411e-06	0.01222	4.0455e-05
0.00016807	8.74e-06	0.00856	3.6475e-05
0.00014866	9.294e-06	0.00795	3.6419e-05
0.00019556	8.208e-06	0.01402	4.3849e-05
0.00014219	9.242e-06	0.00973	3.9732e-05
0.00015028	1.0583e-05	0.01062	5.1077e-05
3.23e-06	1.3802e-05	0.00115	5.0686e-05
5.1685e-05	7.779e-06	0.0018	2.2331e-05
0.00027	9.057e-06	0.024	6.4516e-05
0.00010501	8.731e-06	0.00705	3.5703e-05
0.00017453	8.68e-06	0.01199	3.9811e-05
0.00020042	9.842e-06	0.01439	4.7155e-05
9.5313e-05	8.467e-06	0.00364	2.8461e-05
0.00028457	8.359e-06	0.02318	5.9383e-05
0.00012279	8.864e-06	0.00617	3.2118e-05
9.3697e-05	7.197e-06	0.00342	2.092e-05
0.00015351	8.452e-06	0.0093	3.7778e-05
9.5313e-05	9.75e-06	0.00739	3.6851e-05
0.00023925	8.233e-06	0.01801	4.3767e-05
0.00025705	8.747e-06	0.01985	4.9105e-05
0.00013896	8.497e-06	0.00677	2.8801e-05
0.00023116	8.973e-06	0.01582	4.5426e-05
0.00032829	9.117e-06	0.02542	5.6217e-05
0.00012764	9.792e-06	0.0103	4.0581e-05
mean	SD	mean	SD	N
0.000187011	7.81671e-05	0.0131379	0.00746655	56

## Sheet: N2-SC-morning
kC (h-1)		kN (h-1)
mean	se	mean	se
0.051	0.000617	6.16e-05	0.000332	P5
0.0732	0.000643	-0.000268	0.0003
0.0632	0.000496	-0.000461	0.00027
0.0694	0.000665	-0.000597	0.000336
0.0519	0.000365	-2.68e-05	0.000223
0.103	0.000659	-1.88e-05	0.00028
0.0806	0.000606	0.000287	0.000274
0.0643	0.000514	-0.000298	0.000234
0.0638	0.000661	0.00233	0.000343
0.0637	0.000622	0.000694	0.000297
0.0488	0.000666	1.61e-05	0.000378
0.0515	0.000648	0.000928	0.00037
0.0771	0.000632	0.000371	0.000287
0.0738	0.000629	0.000645	0.000277
0.0674	0.00117	0.00154	0.000442
0.0487	0.00109	0.00073	0.000475
0.0647	0.00104	0.000863	0.000414
0.0698	0.0013	0.000622	0.000505
0.056	0.00219	0.000838	0.000903
0.0791	0.00119	0.00148	0.000429
0.0774	0.00119	0.000498	0.000405
0.0581	0.00171	-0.000108	0.000638
0.0585	0.0011	0.00109	0.000428
0.0603	0.000433	0.000359	0.000206
0.077	0.000493	-0.000147	0.000214
0.0558	0.000431	0.000126	0.000215
0.0546	0.000474	0.000134	0.000225
0.0746	0.000511	-1.87e-05	0.000242
0.0625	0.000409	0.0006	0.000223
0.0629	0.00045	0.000255	0.000211
0.0671	0.000422	-2.68e-05	0.000209
0.0466	0.000428	5.36e-05	0.000232
0.0689	0.000392	0.000383	0.000174
0.0485	0.000357	-0.000155	0.000182
0.0582	0.000447	-0.0003	0.000212
0.0503	0.000367	0.000158	0.000205
0.0625	0.000509	-0.000356	0.000258
0.0614	0.000598	-0.000372	0.000299
0.0488	0.000423	-0.000372	0.000218
0.0109	0.00033	0.0202	0.000386	P6
0.037	0.000518	0.00707	0.000402
0.0254	0.000373	0.00477	0.000334
0.0034	0.000322	0.0381	0.00052
0.0191	0.000381	0.0147	0.000364
0.00485	0.000299	0.0394	0.000499
0.0101	0.000332	0.0348	0.000431
0.00685	0.000298	0.0194	0.000374
0.0224	0.000385	0.00708	0.000338
0.0128	0.000404	0.0155	0.000441
0.00746	0.000387	0.0219	0.000481
0.00759	0.000458	0.0255	0.000617
0.00822	0.000473	0.0359	0.000678
0.0156	0.000356	0.0333	0.000459
0.0287	0.000544	0.0105	0.000404
0.00916	0.000348	0.0184	0.000422
0.0168	0.000394	0.0139	0.000411
0.00603	0.000382	0.0278	0.000514
0.00404	0.000356	0.0271	0.000502
0.0186	0.000418	0.0255	0.000468
0.0254	0.000627	0.013	0.000515
0.0174	0.000557	0.0299	0.000625
0.0136	0.000417	0.0223	0.00042
0.0204	0.000464	0.0111	0.000378
0.00282	0.00033	0.0313	0.000496
0.0354	0.000914	0.0057	0.000497
0.0327	0.000924	0.0101	0.000562
0.0268	0.000704	0.014	0.000481
0.0105	0.000584	0.0304	0.000584
0.0239	0.000741	0.0178	0.000547
0.00536	0.000701	0.0373	0.000804
0.0146	0.000736	0.0181	0.000623
0.0202	0.000748	0.0184	0.000616
0.0111	0.000646	0.0138	0.000529
0.00391	0.000518	0.0317	0.000629
0.0121	0.00064	0.0125	0.000507
0.0147	0.000577	0.018	0.00047
0.025	0.000805	0.0175	0.000557
0.0068	0.000287	0.0285	0.000345
0.0205	0.000392	0.0238	0.000387
0.0345	0.000424	0.00418	0.000266
0.0227	0.000351	0.0097	0.000291
0.0108	0.000386	0.0256	0.000368
0.0373	0.00036	0.00461	0.00022
0.0334	0.00033	0.00654	0.000244
0.0228	0.000322	0.0253	0.00032
0.0247	0.000344	0.0176	0.000298
0.0326	0.000397	0.00447	0.000275
0.0251	0.000282	0.014	0.000243
0.0109	0.000279	0.03	0.000332
0.0078	0.000217	0.0264	0.000266
0.0269	0.000344	0.0108	0.000287
0.00137	0.000378	0.00137	0.000405	P7
0.00169	0.000366	0.00056	0.000415
0.0013	0.000306	-0.000204	0.000372
0.00193	0.000364	0.000842	0.000402
0.00338	0.000458	0.000818	0.000454
0.00103	0.000262	0.000239	0.000333
0.000981	0.000895	0.0015	0.000735
0.00251	0.000919	0.00283	0.000739
0.00327	0.000282	0.00116	0.000265
0.00522	0.000286	0.0011	0.000245
0.00259	0.000284	5.36e-06	0.00026
0.00235	0.000283	0.0013	0.000265
0.0032	0.000227	0.000858	0.000213
0.00643	0.00031	0.000335	0.000252
0.00684	0.000658	0.0118	0.000564
0.00139	0.00032	0.00371	0.000414
0.0024	0.000649	0.00472	0.000589
0.00384	0.000615	0.0122	0.000525
0.00398	0.000472	0.00781	0.000401
0.00451	0.000331	0.00457	0.000345
0.00546	0.000353	0.00405	0.000324
mean	SD	mean	SD	N
0.0307889	0.0263856	0.00980652	0.0116082	112

[truncated: 4 more sheets: N2-SC-afternoon, N2-SC-night, N2-SC-morning-cyanphycin, N2-SC-afternoon-cyanophycin]
